# Supplementary material for: Interferon Gamma-Inducible NAMPT in Melanoma Cells Serves as a Mechanism of Resistance to Enhance Tumor Growth
Source: Cancers (Basel). 2023 Feb 23;15(5):1411. doi: 10.3390/cancers15051411 (PMC10000695; doi:10.3390/cancers15051411)
Supplement: Supplementary file 1 [file cancers-15-01411-s001.zip]

Archive with 1 entries (1 files):
- cancers-2147716-supplementary.pdf
